# Supplementary material for: In Vitro Anti-HIV-1 Activity of Fucoidans from Brown Algae
Source: Mar Drugs. 2024 Jul 31;22(8):355. doi: 10.3390/md22080355 (PMC11355542; doi:10.3390/md22080355)
Supplement: Supplementary file 1 [file marinedrugs-22-00355-s001.zip]

Archive with 1 entries (1 files):
- marinedrugs-3104892-supplementary.pdf
